# Supplementary material for: Assessment of muscular tone of the tongue using a digital measure spoon in a healthy population: A pilot study
Source: PLoS One. 2021 Feb 18;16(2):e0245901. doi: 10.1371/journal.pone.0245901 (PMC7891707; doi:10.1371/journal.pone.0245901)
Supplement: S1 File — (XLSX) [file pone.0245901.s004.xlsx]

## Sheet: Hoja1
131.4		96.8		76.3
127.8		87.9		83.1
119.5		93.5		56.9
Age	Sex	TDS	IOPI
24	0	131.4	78					Young (20-39)	TDS	IOPI
32	1	127.8	66					24	131.4	78
29	0	119.5	67					32	127.8	66
29	0	103.18	60					29	119.5	67
36	1	99.76	55					29	103.18	60
34	1	100.9	59					36	99.76	55
37	1	129.43	70					34	100.9	59
47	1	96.8	61					37	129.43	70
53	0	87.9	63					Middle (40-65)	TDS	IOPI
41	0	93.5	54					47	96.8	61
46	1	112.8	68					53	87.9	63
57	0	123.9	60					41	93.5	54
51	0	83.9	59					46	112.8	68
44	1	92.9	63					57	123.9	60
45	0	90.2	65					51	83.9	59
58	0	83.7	64					44	92.9	63
68	1	76.3	50					45	90.2	65
71	0	83.1	53					58	83.7	64
65	0	56.9	56					Old > 65	TDS	IOPI
72	0	88.65	52					71	83.1	53
								65	56.9	56
								72	88.65	52
								68	76.3	50
